# Supplementary material for: Identification of New Therapeutic Targets by Genome-Wide Analysis of Gene Expression in the Ipsilateral Cortex of Aged Rats after Stroke
Source: PLoS One. 2012 Dec 12;7(12):e50985. doi: 10.1371/journal.pone.0050985 (PMC3521001; doi:10.1371/journal.pone.0050985)
Supplement: Table S1 — CNS physiology and system homeostasis-related genes verified by RT-PCR. (XLSX) [file pone.0050985.s001.xlsx]

## Sheet: list for paper
Table S1. CNS physiology and system homeostasis-related genes verified by RT-PCR
Sequence Code	Gene Symbol	Gene name	Young 3d		Young 14d		EP	Aged 3d		Aged 14d		EP
			PN/CL ratio	SD	PN/CL ratio	SD		PN/CL ratio	SD	PN/CL ratio	SD
Behavioral response to stroke
Pain response-associated genes
10845416	Acvr1c	activin A receptor, type IC	1.63	0.0256933	-1.39	0.0577828	NC	-1.53563	0.0691863	-4.35	0.00815763	D
10710106	Calcb	calcitonin-related polypeptide, beta	18.9	5.4	-1.12	0.87	B	3.81	0.01	1.1	0.01	B
10881661	Cort	cortistatin	-4.7619	0.02	-4.34783	0.03	F	-2.94118	0.08	-2.5	0.06	F
10754218	Fstl1	follistatin-like 1	4.58	0.210849	4.12364	0.210849	A	3.02034	0.252556	5.07142	0.349776	A
10784546	Pnoc	prepronociceptin	1.5	0.07	-1.49	0.02	NC	-1.01	0.1	-2.13	0.1	D
Stress response-associated genes
10820569	Crhbp	corticotropin releasing hormone binding protein	-1.24	0.6	-2.24	0.02	D	-2.17	0.07	-2.26	0.01	F
10738724	Crhr1	corticotropin releasing hormone receptor 1	-2.5	0.12	1.32	0.06	E	-1.6	0.03	-2.7	0.16	D
10727321	Gal	galanin prepropeptiCe	4.01147	0.914493	1.69	0.581643	B	2.6	0.61687	1.1	0.11	B
10919953	Grm2	glutamate receptor, metabotropic 2	1.22	0.00785249	-2.94	0.282888	D	-2.48804	0.0972836	-2.36064	0.0794028	F
10781467	Htr2a	5-hydroxytryptamine (serotonin) receptor 2A	-3.57	0.03	-1.69	0.07	F	-1.4	0.08	1.04	0.1	F
10929566	Htr2b	5-hydroxytryptamine (serotonin) receptor 2B	7.16	0.68	2.8	0.02	B	14.8	0.58	3.94	0.3	B
10936717	Maoa	monoamine oxidase A	3.20011	0.744014	1.62	0.0888529	B	2.32354	0.588478	1.12589	0.035155	NC
CNS Physiology
Blood pressure regulation
10739035	Ace**	angiotensin I converting enzyme 1	2.93198	0.794994	2.08286	0.310862	A	4.73377	0.575809	2.05709	0.199561	A
10725051	Calca	calcitonin/calcitonin-related polypeptide, alpha	5.40218	0.102854	-1.24984	0.0926122	B	7.34044	1.19347	-1.35	0.103115	B
10846762	Calcrl	calcitonin receptor-like	2.53	0.42	2.23	0.34	A	5.26	0.34	6.75	0.01	A
10886478	Chga	chromogranin A	-1.08	0.04	-2	0.53	D	-2.37	0.01	-2.083	0.02	F
10904553	Cyp11b1	cytochrome P450, subfamily 11B, polypeptiCe 1	-2.96	0.04	-2.8	0	F	-2.12408	0.12	-3.02734	0	F
10873203	Ece1	endothelin converting enzyme 1	5.03895	0.620804	2.02291	0.872106	B	3.40973	0.235508	1.78517	0.173571	B
10761978	P2rx4	purinergic receptor P2X, liganC-gated ion channel 4	2.25	0.55	2.17	0.09	A	2.15	0.5	2.27	0.4	A
10708672	Prcp	prolylcarboxy-peptidase (angiotensinase C)	4.28	0.0871339	4.54	0.293269	A	4.54545	0.451913	6.13277	0.202019	A
Neurotransmission
10860374	Cacna2D1	calcium channel, voltage-Dependent, alpha2/Delta subunit 1	-1.25478	0.0528594	2.58223	0.449934	NC	-1.22752	0.101344	-2.51935	0.0559004	D
10905264	Cacng2	calcium channel, voltage-dependent, γ-subunit 2	-3.23	0.0491256	-2.04	0.0292009	F	-3.33	0.0809112	-2.08	1.20319	F
10710669	Cacng3	calcium channel, voltage-dependent, gamma subunit 3	-2.5	0.061092	-1.39	0.149841	E	-2.5	0.0666983	-1.2	0.141852	E
10795898	Chrm3	cholinergic receptor, muscarinic 3	-1.50539	0.0237358	1.02206	0.0246447	NC	-2.0762	0.0698464	-2.58656	0.125763	E
10852428	Chrna4	cholinergic receptor, nicotinic, alpha 4	-1.43	0.0122717	-1.92	0.105351	D	-1.52	0.0754684	-1.72	0.0662139	F
10876630	Gabbr2	gamma-aminobutyric aciC (GABA) A receptor, beta 2	1.54	0.09	-3.03	0.63	D	-2.78	0.08	-2.089	0.05	F
10823875	Glrb	glycine receptor, beta	-2.01	0.0633061	-1.22	0.0895604	E	-2.02	0.112738	-1.61	0.115349	E
10843400	Grin1	glutamate receptor, ionotropic, N-methyl D-aspartate 1	-2.08121	0.0094579	-1.67316	0.0193399	E	-1.46384	0.0542964	-2.05	0.0463522	D
10905460	Kcnj4	potassium inwardly-rectifying channel, subfamily J, member 4	-2.76	0.03	-1.71	0.05	E	1.05	0.1	-1.52	0.38	NC
10720468	Kcnk6	potassium inwardly-rectifying channel, subfamily K, member 6	2.76	0.15	3.68	0.22	A	4.9	0.6	8.49	1.12	A
10777209	Lap3	leucine aminopeptidase 3	2.76	0.01	4.99	0.08	A	1.42	0.11	0.91	0.01	A
10845917	Scn7a	sodium channel, voltage-gated, type VII, alpha	22.6171	5.35362	33.4264	14.1647	A	8.35675	3.10965	10.0032	3.01341	A
10763171	Stx1a	syntaxin 1A (brain)	-3.03	0.03	-1.41	0.1	E	-2.19	0.1	-1.64	0.08	E
10727277	Tpcn2	Two pore segment channel 2	4.79	0.35	3.87	0.53	A	5.36	0.91	9.1	0.06	A
Other ion homeostasis-related genes
10864684	Atp2b2	ATPase, Ca++ transporting, plasma membrane 2	-2.57792	0.0323429	-2.06808	0.186846	F	-3.47519	0.111485	-2.78797	0.0442238	F
10702250	Enpp1	ectonucleotide pyrophosphatase/phosphodiesterase 1	3.56	0.2	4.42	0.24	A	4.67188	0.49	2.48	0.21	A
10909646	FxyD2	FXYD Domain-containing ion transport regulator 2	3.89	0.2	2.23	0.51	A	5.79	0.9	7.13	1.26	A
Legend
*confirmatory results, age effect
** confirmatory results, no age effects
	age-related expression
Abbreviations: SD, standard deviation; EP, expression pattern; NC, no change

## Sheet: Tabelle2
Table 1s. CNS physiology and system homeostasis-related genes verified by RT-PCR
Sequence Code	Gene Symbol	Gene name	Young 3d		Young 14d		EP	Aged 3d		Aged 14d		EP
			PN/CL ratio	SD	PN/CL ratio	SD		PN/CL ratio	SD	PN/CL ratio	SD
Behavioral response to stroke
Pain response-associated genes
10845416	Acvr1c	activin A receptor, type IC	1.63	0.03	-1.39	0.06	NC	-1.54	0.07	-4.35	0.01	D
10710106	Calcb	calcitonin-related polypeptide, beta	18.9	5.4	-1.12	0.87	B	3.81	0.01	1.1	0.01	B
10881661	Cort	cortistatin	-4.76	0.02	-4.35	0.03	F	-2.94	0.08	-2.5	0.06	F
10754218	Fstl1	follistatin-like 1	4.58	0.21	4.12	0.21	A	3.02	0.25	5.07	0.35	A
10784546	Pnoc	prepronociceptin	1.5	0.07	-1.49	0.02	NC	-1.01	0.1	-2.13	0.1	D
Stress response-associated genes
10820569	Crhbp	corticotropin releasing hormone binding protein	-1.24	0.6	-2.24	0.02	D	-2.17	0.07	-2.26	0.01	F
10738724	Crhr1	corticotropin releasing hormone receptor 1	-2.5	0.12	1.32	0.06	NC	-1.6	0.03	-2.7	0.16	D
10727321	Gal	galanin prepropeptiCe	4.01	0.91	1.69	0.58	B	2.6	0.62	1.1	0.11	B
10919953	Grm2	glutamate receptor, metabotropic 2	1.22	0.01	-2.94	0.28	D	-2.49	0.1	-2.36	0.08	F
10781467	Htr2a	5-hydroxytryptamine (serotonin) receptor 2A	-3.57	0.03	-1.69	0.07	F	-1.4	0.08	1.04	0.1	F
10929566	Htr2b	5-hydroxytryptamine (serotonin) receptor 2B	7.16	0.68	2.8	0.02	B	14.8	0.58	3.94	0.3	B
10936717	Maoa	monoamine oxidase A	3.2	0.74	1.62	0.09	B	2.32	0.59	1.13	0.04	NC
CNS Physiology
Blood pressure regulation
10739035	Ace**	angiotensin I converting enzyme 1	2.93	0.79	2.08	0.31	A	4.73	0.58	2.06	0.2	A
10725051	Calca	calcitonin/calcitonin-related polypeptide, alpha	5.4	0.1	-1.25	0.09	B	7.34	1.19	-1.35	0.1	B
10846762	Calcrl	calcitonin receptor-like	2.53	0.42	2.23	0.34	A	4.63	0.9	6.75	0.01	A
10886478	Chga	chromogranin A	-1.08	0.04	-2	0.53	D	-2.37	0.01	-2.08	0.02	F
10904553	Cyp11b1	cytochrome P450, subfamily 11B, polypeptiCe 1	-2.96	0.04	-2.8	0	F	-2.12	0.12	-3.03	0	F
10873203	Ece1	endothelin converting enzyme 1	5.04	0.62	2.02	0.87	B	3.41	0.24	1.79	0.17	B
10761978	P2rx4	purinergic receptor P2X, liganC-gated ion channel 4	2.25	0.55	2.17	0.09	A	2.15	0.5	2.27	0.4	A
10708672	Prcp	prolylcarboxy-peptidase (angiotensinase C)	4.28	0.09	4.54	0.29	A	4.55	0.45	6.13	0.2	A
Neurotransmission
10860374	Cacna2D1	calcium channel, voltage-Dependent, alpha2/Delta subunit 1	-1.25	0.05	2.58	0.45	NC	-1.23	0.1	-2.52	0.06	D
10905264	Cacng2	calcium channel, voltage-dependent, γ-subunit 2	-3.23	0.05	-2.04	0.03	F	-3.33	0.08	-2.08	1.2	F
10710669	Cacng3	calcium channel, voltage-dependent, gamma subunit 3	-2.5	0.06	-1.39	0.15	E	-2.5	0.07	-1.2	0.14	E
10795898	Chrm3	cholinergic receptor, muscarinic 3	-1.51	0.02	1.02	0.02	NC	-2.08	0.07	-2.59	0.13	E
10852428	Chrna4	cholinergic receptor, nicotinic, alpha 4	-1.43	0.01	-1.92	0.11	D	-1.52	0.08	-1.72	0.07	F
10876630	Gabbr2	gamma-aminobutyric aciC (GABA) A receptor, beta 2	1.54	0.09	-3.03	0.63	NC	-2.78	0.08	-2.09	0.05	F
10823875	Glrb	glycine receptor, beta	-2.01	0.06	-1.22	0.09	E	-2.02	0.11	-1.61	0.12	E
10843400	Grin1	glutamate receptor, ionotropic, N-methyl D-aspartate 1	-2.08	0.01	-1.67	0.02	E	-1.46	0.05	-2.05	0.05	D
10905460	Kcnj4	potassium inwardly-rectifying channel, subfamily J, member 4	-2.76	0.03	-1.71	0.05	E	1.05	0.1	-1.52	0.38	NC
10720468	Kcnk6	potassium inwardly-rectifying channel, subfamily K, member 6	2.76	0.15	3.68	0.22	C	4.9	0.6	8.49	1.12	A
10777209	Lap3	leucine aminopeptidase 3	2.76	0.01	4.99	0.08	A	1.42	0.11	0.91	0.01	A
10845917	Scn7a	sodium channel, voltage-gated, type VII, alpha	22.62	5.35	33.43	14.16	A	8.36	3.11	10	3.01	A
10763171	Stx1a	syntaxin 1A (brain)	-3.03	0.03	-1.41	0.1	E	-1.98	0.1	-1.64	0.08	E
10727277	Tpcn2	Two pore segment channel 2	4.79	0.35	3.87	0.53	A	5.36	0.91	9.1	0.06	A
Other ion homeostasis-related genes
10864684	Atp2b2	ATPase, Ca++ transporting, plasma membrane 2	-2.58	0.03	-2.07	0.19	F	-3.48	0.11	-2.79	0.04	F
10702250	Enpp1	ectonucleotide pyrophosphatase/phosphodiesterase 1	3.56	0.2	4.42	0.24	A	4.67	0.49	2.48	0.21	A
10909646	FxyD2	FXYD Domain-containing ion transport regulator 2	3.89	0.2	2.23	0.51	A	5.79	0.9	7.13	1.26	A
Legend
Abbreviations: SD, standard deviation; PN, penumbra; CL, contralateral; EP, expression pattern
** confirmatory results
	therapeutic targets
	age-related expression
