# Supplementary material for: Identification of New Therapeutic Targets by Genome-Wide Analysis of Gene Expression in the Ipsilateral Cortex of Aged Rats after Stroke
Source: PLoS One. 2012 Dec 12;7(12):e50985. doi: 10.1371/journal.pone.0050985 (PMC3521001; doi:10.1371/journal.pone.0050985)
Supplement: Table S2 — DNA damage and oxidative stress-related genes verified by RT-PCR. (XLSX) [file pone.0050985.s002.xlsx]

## Sheet: list for paper
Table S2. DNA damage and oxidative stress-related genes verified by RT-PCR
Sequence Code	Gene Symbol	Gene name	Young 3d		Young 14d		EP	Aged 3d		Aged 14d		EP
			fold change	SD	fold change	SD		fold change	SD	fold change	SD
10770710	Atf3	activating transcription factor 3	5.1	1.28	3	1.13	A	3.17	0.98	20.28	1.48	A
10747640	Brca1	breast cancer 1	3.78	0.07	-1.63934	0.07	B	6.96	1.15	6.69	0.12	A
10814430	Cp**	ceruloplasmin	4.21	1.233	8.55	2.48173	A	3.16	0.185237	7.42	0.122205	A
10882490	Cyp1b1	cytochrome P450, family 1, subfamily b, polypeptide 1	4.12	0.2034	6.63	2.42435	A	5.83	0.1	7.73	0.93792	A
10733553	Irf1	interferon regulatory factor 1	5.59	0.34	3.21	0.47	A	2.66	0.02	4.41	0.52	A
10767489	Mapkapk2	MAP kinase-activated protein kinase 2	2.74	0.16	1.68	0.07	B	2.17	0.11	2.65	0	A
10796411	Mt1a	metallothionein 1a	25.02	1.87	6.76	1.3	A	10.82	0.99	5.93	0.36	A
10725778	Nupr1	nuclear protein 1	1.65272	0.185293	4.39762	0.248902	C	2.49088	0.220305	5.34924	0.662603	A
10749663	P4hb	prolyl 4-hydroxylase, beta polypeptide	2.34	0.287015	2.08	0.0697059	A	2.39	0.664237	2.84034	0.190112	A
10924824	Sp100	SP100 nuclear antigen	13.94	0.33	6.09	0.88	A	3.79	0.28	5.1	0.01	A
10817552	Txnip	thioredoxin interacting protein	2.62845	0.14421	7.23	0.00890973	A	2.38854	0.0258822	3.07111	0.223129	A
Legend
*confirmatory results, age effect
** confirmatory results, no age effects
	age-related expression
Abbreviations: SD, standard deviation; EP, expression pattern; NC, no change

## Sheet: pattern lists
Gene Symbol	EP		Gene Symbol	EP		Y3d vs Y14d	Pattern code	Total gene			O3d vs O 14d	Pattern code	Total gene
Atf3	A		Atf3	A			A	0.47				A	0.73
Cp***	A		Bhlhb3***	A			B	0.33				B	0.07
Cyp1b1	A		Cd36	A			C	0.13				C	0
Mt1a	A		Cp***	A			D	0				D	0
Txnip	A		Cyp1b1	A			E	0				E	0
Brca1***	B		Mt1a	A			F	0				F	0
Cd36	B		Nupr1	A			NC	0.07				NC	0.2
Il1b***	B		P4hb	A
P4hb	B		Txnip	A
Rtel1	B		Brca1***	B
Xrcc6bp1	B		Xrcc6bp1	D
Bhlhb3***	D		Slc8a2***	E
Nupr1	D		Il1b***	N.C.
Ptgfrn	D		Immt	N.C.
Slc8a2***	F		Ptgfrn	N.C.
Immt	N.C.		Rtel1	N.C.
