# Supplementary material for: Identification of New Therapeutic Targets by Genome-Wide Analysis of Gene Expression in the Ipsilateral Cortex of Aged Rats after Stroke
Source: PLoS One. 2012 Dec 12;7(12):e50985. doi: 10.1371/journal.pone.0050985 (PMC3521001; doi:10.1371/journal.pone.0050985)
Supplement: Table S3 — Apoptosis & cell death-related genes verified by RT-PCR. (XLSX) [file pone.0050985.s003.xlsx]

## Sheet: Pattern lists
Sequence Code	Gene Symbol	Gene name	Young 3d			Young 14d
			PN/CL ratio	SD	p-value*	PN/CL ratio	SD	p-value*	EP
Pro-apoptotic genes
1368637_at	Card9	Caspase recruitment domain family, member 9	8.06	4.28656	0.00319	5.61493	0.774897	0.04478	A
1371079_at	Fcgr2b	Fc fragment of IgG, low affinity IIb, receptor (CD32)	7	0.776117	0	16.459	1.88167	0	A
1373523_at	Fcgr3a	Fc receptor, IgG, low affinity III	4.47	2.30692	1.14636e-29	3.23	1.23734	1.38684e-40	A
1389873_at	Pycard	PYD and CARD domain containing	6.21	0.01	4.22743e-28	5.98	0.01	0	A
1395635_at	Tnfrsf26	tumor necrosis factor receptor superfamily, member 26	3.69	0.42	0.00139	3.49	0.45	0.9597	A
1382417_at	Mdm4	murine double minute-4	2.05	0.01	0.12533	-1.03	0.01	0.56159	B
Anti-apoptotic genes
1368482_at	Bcl2a1d	B-cell leukemia/lymphoma 2 related protein A1d	3.78	2.36585	2.74849e-18	4.38	0.137489	7.32811e-17	A
Sequence Code	Gene Symbol	Gene name	Aged 3d			Aged 14d
			PN/CL ratio	SD	p-value*	PN/CL ratio	SD	p-value*	EP
Pro-apoptotic genes
1368637_at	Card9	Caspase recruitment domain family, member 9	3.2	0.0828257	0.00534	7.29313	0.713752	0.00353	A
1371079_at	Fcgr2b	Fc fragment of IgG, low affinity IIb, receptor (CD32)	17.2149	1.447	0	15.9769	1.2487	0	A
1373523_at	Fcgr3a	Fc receptor, IgG, low affinity III	8.91	0.902289	0	9.94	0.759597	0	A
1389873_at	Pycard	PYD and CARD domain containing	7.32	0.01	5.55624e-33	6.21	0.01	0	A
1382417_at	Mdm4	murine double minute-4	2.33	0.01	9e-05	-1.28	0.01	0.97116	B
1395635_at	Tnfrsf26	tumor necrosis factor receptor superfamily, member 26	10.09	4.08	0.02303	1.17	0.34	0.02635	B
Anti-apoptotic genes
1368482_at	Bcl2a1d	B-cell leukemia/lymphoma 2 related protein A1d	5.99	2.48981	8.89597e-35	7.31	0.940867	5.35753e-33	A

## Sheet: list for paper
Table S3. Apoptosis & cell death-related genes verified by RT-PCR
Sequence Code	Gene Symbol	Gene name	Young 3d		Young 14d			Aged 3d		Aged 14d
			fold change	SD	fold change	SD	EP	fold change	SD	fold change	SD	EP
Pro-apoptotic genes
10769771	Fcgr2b	Fc fragment of IgG, low affinity IIb, receptor (CD32)	7	0.776117	16.459	1.88167	A	17.2149	1.447	15.9769	1.2487	A
10765497	Fcgr3a	Fc receptor, IgG, low affinity III	4.47	2.30692	3.23	1.23734	A	8.91	0.902289	9.94	0.759597	A
10726108	Pycard	PYD and CARD domain containing	6.21	0.01	5.98	0.01	A	7.32	0.01	6.21	0.01	A
10783964	Ripk3	receptor-interacting serine-threonine kinase 3	11.11	0.8	3.95	0.41	A	7.03	0.75	2.31	0.29	A
10727109	Tnfrsf26	tumor necrosis factor receptor superfamily, member 26	3.69	0.42	1.37	0.45	B	10.09	1.06	1.17	0.34	B
Pro-survival genes
10912112	Bcl2a1d	B-cell leukemia/lymphoma 2 related protein A1d	3.78	2.36585	4.38	0.137489	A	5.99	1.2	7.11	0.62	A
10827916	Ddr1	discoidin domain receptor tyrosine kinase 1	1.1	0.03	3.76	0.18	C	1.4	0.11	1.35	2.23	NC
10806122	Hmox1	heme oxygenase (decycling) 1	50.79	2.31	6.45	1.6	A	14.1	1.27	8.02	0.87	A
10761047	Serpine1	serpin peptidase inhibitor*	77.56	0.76	4.64	0.26	A	17.41	0.19	21.27	0.35	A
10724529	Tpp1	tripeptidyl peptidase I	1.5	0.01	3.01	0.47	C	1.85	0.51	3.82	0.1	C
Legend
*confirmatory results, age effect
** confirmatory results, no age effects
	age-related expression
Abbreviations: SD, standard deviation; EP, expression pattern; NC, no change
