# Supplementary material for: Identification of New Therapeutic Targets by Genome-Wide Analysis of Gene Expression in the Ipsilateral Cortex of Aged Rats after Stroke
Source: PLoS One. 2012 Dec 12;7(12):e50985. doi: 10.1371/journal.pone.0050985 (PMC3521001; doi:10.1371/journal.pone.0050985)
Supplement: Table S4 — Metabolism & cellular energy-related genes verified by RT-PCR. (XLSX) [file pone.0050985.s004.xlsx]

## Sheet: total pattern
Y 3d	Y 14d	Pattern code	Total gene		O 3d	O 14d	Pattern code	Total gene
Upreg	Upreg	A	8		Upreg	Upreg	A	9
Upreg	normal level	B	0		Upreg	normal level	B	0
Downreg	normal level	G	1		Downreg	normal level	G	0
normal level	Upreg	D	4		normal level	Upreg	D	0
normal level	normal level	N.C. (not changed)	2		normal level	normal level	N.C. (not changed)	6
normal level	Downreg	E	0		normal level	Downreg	E	0
Downreg	Upreg	F	0		Downreg	Upreg	F	0
Downreg	Downreg	H	1		Downreg	Downreg	H	1

## Sheet: list for paper
Table S4. Metabolism & cellular energy-related genes verified by RT-PCR
Sequence Code	Gene Symbol	Gene name	Young 3d		Young 14d		EP	Aged 3d		Aged 14d		EP
			fold change	SD	fold change	SD		fold change	SD	fold change	SD
10865329	Apobec1	apolipoprotein B mRNA editing enzyme, catalytic polypeptide 1	9.73	2.95072	5.36	1.21533	A	7.39	1.54806	7.92	1.07874	A
10858408	A2m*	alpha-2-macroglobulin	18.22	1.17	11.25	3.54545	A	8.08	2.30224	18.75	0.180789	A
10805527	Cndp1	carnosine dipeptidase 1	2.99	1.09	2.64	0.64	A	3.28	0.42	3.57	3.83	A
10702250	Enpp1	ectonucleotide pyrophosphatase/ phosphodiesterase 1	3.56	0.2	4.42	0.24	A	4.67188	0.49	2.48	0.21	A
10814286	Fabp4	fatty acid binding protein 4, adipocyte	6.02	0.55	1.76	0.45	B	10.48	0.32	2.13	1.07	B
10813214	Hmgcs1	3-hydroxy-3-methylglutaryl-Coenzyme A synthase 1	-2.78	0.01	1.02	0.38	E	-5.23	0.02	-4.88	0	D
10831595	Psmb8	proteasome subunit, beta type 8	4.98	0.0296131	6.01	0.804203	A	4.51	1.26488	7.47223	0.584935	A
10780396	Psme1	proteasome activator subunit 1	2.95294	0.0240257	2.40483	0.165786	A	3.10464	0.0133907	5.22	0.117311	A
10780396	Trh**	thyrotropin releasing hormone	8.79	0.00376372	2.73	0.164976	A	5.53	2.32974	4.04	0.34	A
10902341	Trhde	thyrotropin-releasing hormone degrading enzyme	-2.17294	0.0530794	-1.96078	0.015121	F	-2.18	0.072816	-2.4333	0.0312104	F
10800426	Ttr**	transthyretin	1.17	0.142083	1.76	0.0322056	NC	8.37	1.27449	14.24	1.28952	A
Legend
*confirmatory results, age effect
** confirmatory results, no age effects
	age-related expression
Abbreviations: SD, standard deviation; EP, expression pattern; NC, no change
