# Supplementary material for: Identification of New Therapeutic Targets by Genome-Wide Analysis of Gene Expression in the Ipsilateral Cortex of Aged Rats after Stroke
Source: PLoS One. 2012 Dec 12;7(12):e50985. doi: 10.1371/journal.pone.0050985 (PMC3521001; doi:10.1371/journal.pone.0050985)
Supplement: Table S6 — Wound healing and scar formation-related genes verified by RT-PCR. (XLSX) [file pone.0050985.s006.xlsx]

## Sheet: total pattern
Y 3d	Y 14d	Pattern code	Total gene		O 3d	O 14d	Pattern code	Total gene
Upreg	Upreg	A	13		Upreg	Upreg	A	16
Upreg	normal level	B	6		Upreg	normal level	B	3
Downreg	normal level	G	0		Downreg	normal level	G	0
normal level	Upreg	D	8		normal level	Upreg	D	6
normal level	normal level	N.C. (not changed)	5		normal level	normal level	N.C. (not changed)	5
normal level	Downreg	E	0		normal level	Downreg	E	1
Downreg	Upreg	F	0		Downreg	Upreg	F	0
Downreg	Downreg	H	1		Downreg	Downreg	H	1

## Sheet: List for paper
Table S6. Wound healing and scar formation-related genes verified by RT-PCR
Sequence Code	Gene Symbol	Gene name	Young 3d		Young 14d		EP	Aged 3d		Aged 14d		EP
			fold change	SD	fold change	SD		fold change	SD	fold change	SD
10821016	Ccnb1	cyclin B1	12.1018	0.929057	1.5	0.175612	B	19.44	1.08	1.73	0.928744	B
10717195	Ccnb2	cyclin B2	7.84	2.62721	3.84	0.13	A	12.7706	2.63705	3.53	0.815897	A
10727056	Cdkn1c	cyclin-dependent kinase inhibitor 1C	1.57	0.03	4.19	0.02	C	1.37	0.23	4.62	0.47	C
10878705	Cdkn2c	cyclin-dependent kinase inhibitor 2C	2.55881	0.110152	1.69467		B	2.52103	0.15	1.284	0.122768	B
10779638	Cdkn3	cyclin-dependent kinase inhibitor 3	10.76	0.32	1.38	0.06	B	11.49	0.21	1.58	0.03	B
10915353	Col5a3	collagen, type V, alpha 3	3.2	0.23	2.75	0.45	A	2.08	0.34	3.67	0.22	A
10849889	Cpxm1	carboxypeptidase X, member 1	1.63	0.517275	3.5	0.48	C	1.19	0.147542	3.5	0.71	C
10813361	Dab2	disabled homolog 2, mitogen-responsive phosphoprotein	5.5946	0.989507	6.2834	0.434419	A	7.08	0.406012	9.54104	0.229152	A
10721962	Emp3	epithelial membrane protein 3	3.85	0.634003	2.82	1.7574	A	4.71	2.45555	2.47	0.540202	A
10814286	Fabp4	fatty acid binding protein 4, adipocyte	9.11046	0.55	4.33026	1.82	A	8.69799	0.32	4.23807	1.07	A
10931568	Fabp5**	fatty acid binding protein 5, epidermal	13.6016	0.233921	2.63271	0.331128	A	9.27169	0.602011	3.10404	0.298429	A
10859047	Foxm1	forkhead box M1	2.99	0.11	1.32	0.1	B	3.34	0.05	-1.46	0.48	B
10803947	Hbegf	heparin-binding EGF-like growth factor	2.53	0.225576	1.08128	0.0551861	B	2.81	0.193781	-1.0101	0.00523612	B
10750876	Hmgb2	high mobility group box 2	2.69976	0.291018	1.27	0.36	B	3.5	0.215452	1.65	0.116418	B
10772169	Igfbp7	insulin-like growth factor binding protein 7	1.59	0.130573	5.1569	0.115799	C	1.54	0.268856	2.19	0.334046	C
10821450	Itga1	integrin alpha 1	2.51	0.39	1.47	0.08	B	2.83	0.04	1.04	0.04	B
10812021	Itgb1	integrin beta 1	6.4404	0.71271	3.31559	0.0574144	A	4.35023	0.0750549	4.60501	0.208602	A
10821276	Map3k1	mitogen activated protein kinase kinase kinase 1	6.54239	0.928177	3.51121	0.283269	A	2.89	0.134294	4.82414	0.160624	A
10866512	Mgp	matrix Gla protein	8.0224	0.483068	3.43397	0.237416	A	6.72484	0.0652621	8.05088	0.236461	A
10907913	Mmp8	matrix metallopeptidase 8	6.61	0.2	3.63	0.14	A	4.6	0.34	8.02	0.23	A
10760971	Pcolce	procollagen C-endopeptidase enhancer	1.26	0.08	3.59	0.06	C	1.73	2.14	5.03	0.97	C
10881293	Pdpn	podoplanin	5.69	0.139084	2.4	0.160552	A	6.05	0.801326	5.68912	0.477208	A
10797138	Tgfbi	transforming growth factor, beta induced	3.97	0.18	1.71	0.01	B	2.28	0.01	1.34	0.35	B
10705213	Tgfb1i4	transforming growth factor beta 1 induced transcript 4	2.54	0.05	2.19	0.06	A	3.5	0.02	2.6	0.06	A
10796445	Vim**	vimentin	64.81	0.324742	33.86	0.295222	A	68.42	0.21459	49.39	0.156304	A
Legend
*confirmatory results, age effect
** confirmatory results, no age effects
	age-related expression
Abbreviations: SD, standard deviation; EP, expression pattern; NC, no change
