# Supplementary material for: Identification of New Therapeutic Targets by Genome-Wide Analysis of Gene Expression in the Ipsilateral Cortex of Aged Rats after Stroke
Source: PLoS One. 2012 Dec 12;7(12):e50985. doi: 10.1371/journal.pone.0050985 (PMC3521001; doi:10.1371/journal.pone.0050985)
Supplement: Table S7 — Angiogenesis & vascular remodelling-related genes verified by RT-PCR. (XLSX) [file pone.0050985.s007.xlsx]

## Sheet: total pattern
Y 3d	Y 14d	Pattern code	Total gene		O 3d	O 14d	Pattern code	Total gene
		A	28				A	30
		B	7				B	5
		C	8				C	8
		D	1				D	2
		E	1				E	1
		F	1				F	0
		NC	2				NC	2
Y 3d	Y 14d	Pattern code	Total gene		O 3d	O 14d	Pattern code	Total gene
		A	0.58				A	0.63
		B	0.15				B	0.1
		C	0.17				C	0.17
		D	0.02				D	0.04
		E	0.02				E	0.02
		F	0.02				F	0
		NC	0.04				NC	0.04

## Sheet: Blatt1
Table S7. Angiogenesis & vascular remodelling-related genes
Sequence Code	Gene Symbol	Gene name	Young 3d		Young 14d		EP	Aged 3d		Aged 14d		EP
			fold-change	SD	fold-change	SD		fold-change	SD	fold-change	SD
10889339	Adam17	ADAM metallopeptidase domain 17	2.66	0.2	1.82549	0.1	B	4.4482	0.3	2.7	0.5	A
10792997	Col4a2	collagen, type IV, alpha 2	23.02	1.34	1.49	0.01	B	5.36	0.5	3.41	0.01	A
10829470	Col6a2	collagen, type VI, alpha 2	5.77	0.31	11.53	1.22	A	4.9	0.37	16.6	2.16	C
10929766	Col6a3	collagen, type VI, alpha 3	21.59	2.71	18.34	3.11	A	24.38	1.24	22.05	6.2	A
10750685	Col8a1	collagen, type VIII, alpha 1	16.38	0.26	1.6	0.2	B	12.7	1.58	8.05	0.88	A
10896263	Cthrc1*	collagen triple helix repeat containing 1	13.0324	1.47201	1.8	0.0205799	B	11.428	0.221814	10.8089	1.45599	A
10775900	Cxcl1	chemokine (C-X-C motif) ligand 1	95.02	6.77	8.25	1.97	B	22.01	4.16	19.1	1.15	A
10858165	Cxcl12	chemokine (C-X-C motif) ligand 12 (stromal cell-derived factor 1)	-1.07	0.21	3.06	0.17	C	2.81	0.15	6.15	0.35	F
10767373	Cxcr4	chemokine (C-X-C motif) receptor 4	13.77	0.22	3.81	0.54	A	9.37	0.33	4.68	0.28	A
10756079	Elavl1	ELAV (embryonic lethal, abnormal vision, Drosophila)-like 1	1.73	0.04	1.3	0.15	B	2.52	0.12	1.06	0.09	B
10940663	Eng**	endoglin (CD105)	2.96762	0.0619766	3.7371	0.0746099	A	4.15158	0.206287	4.36132	0.198445	A
10908896	Ets1	v-ets erythroblastosis virus E26 oncogene homolog 1 (avian)	4.35	0.05	2.33	0.22	A	6.1	1.14	2.72	0.29	A
10891780	Fbln5	fibulin 5	10.72	1.5	2.03	0.03	A	8.66	0.5	2.6	0.15	A
10939764	Gpc3*	glypican 3	2.04774	0	3.17821	0.492444	A	5.38085	0.635313	6.15808	0.616958	A
10715100	Hhex**	hematopoietically expressed homeobox	6.09714	0.324421	2.2867	0.262021	A	4.28791	0.268096	3.12193	0.0730112	A
10739721	Itgb4	integrin beta 4	3.65	0.1	2.97	0.28	C	2.74	0.55	2.96	0.3	A
10780218	Lrp10	low density lipoprotein receptor-related protein 10	1.26	0.1	2.3	0.2	C	-1.15	0.3	2.01	0.1	C
10780205	Mmp14*	matrix metallopeptidase 14	4.72626	0.466274	5.06845	0.70135	A	9.21829	0.895311	7.6962	0.591773	A
10782387	Nid2	Nidogen 2	2.62	0.292409	4.21098	0.627288	A	4.7827	0.324586	3.89418	0.908395	A
10760971	Pcolce**	procollagen C-endopeptidase enhancer	1.34	0.2	2.84	0.1	C	1.52	0.3	2.78	0.01	C
10757461	Plod3**	Procollagen-lysine, 2-oxoglutarate 5-dioxygenase 3	2.00202	0.201307	1.99045	0.0992313	A	2.80174	0.109389	1.65412	0.0147554	B
10832299	Pttg1ip	pituitary tumor-transforming 1 interacting protein	5.45	0.82	2.59	0.27	A	4.28	0.25	2.9	0.11	A
10852600	Rgs19	regulator of G-protein signaling 19	1.91	0.14	2.03	0.07	A	2.72	0.04	2.34	0.27	A
10765437	Rgs5	regulator of G-protein signaling 5	1.72	0.04	1.23	0.17	NC	2.77	0.21	1.38	0.1	B
10753222	Runx1	runt related transcription factor 1	4.34	0.21	3	0.17	C	3.15	0.44	2.63	0.2	A
10746139	Scpep1	serine carboxypeptidase 1	7.78	0.01	7.04	0.61	A	8.17	0.62	6.09	0.27	A
10758645	Sh2b3	SH2B adaptor protein 3	4.08	0.32	2.23	0.16	A	3.78	0.28	2.65	0.5	A
10781022	Sox7	SRY-box containing gene 7	4.93224	0.77	1.64	0.23	B	5.96778	0.95	1.35954	0.28	B
10751048	Tagln*	transgelin	10.8423	0.577547	1.82	0.229141	B	21.1595	0.488094	2.20882	0.170066	A
10920745	Tgfbr2*	transforming growth factor, beta receptor II	5.05888	0.43619	3.79544	0.402613	A	6.86578	0.711533	10.1721	0.460783	A
10901231	Timp3**	TIMP metallopeptidase inhibitor 3	1.44275	0.152806	3.54536	0.317644	C	1.68112	0.0909195	3.62556	0.408342	C
10873021	Wnt4**	wingless-type MMTV integration site family, member 4	-1.19294	0.0477606	2.69933	0.194635	C	1.09765	0.0142033	6.2	0.137512	C
10865094	Wnt5b*	wingless-type MMTV integration site family, member 5B	1.39149	0.128111	3.29266	0.27559	C	3.13156	1.27243	5.10088	0.727332	C
Legend
*confirmatory results, age effect
** confirmatory results, no age effects
	age-related expression
Abbreviations: SD, standard deviation; EP, expression pattern; NC, no change
