# Supplementary material for: Identification of New Therapeutic Targets by Genome-Wide Analysis of Gene Expression in the Ipsilateral Cortex of Aged Rats after Stroke
Source: PLoS One. 2012 Dec 12;7(12):e50985. doi: 10.1371/journal.pone.0050985 (PMC3521001; doi:10.1371/journal.pone.0050985)
Supplement: Table S8 — Embryonic development& CNS remodelling-related genes verified by RT-PCR. (XLSX) [file pone.0050985.s008.xlsx]

## Sheet: list for paper
Table S8. Embryonic development& CNS remodelling-related genes verified by RT-PCR
Sequence Code	Gene Symbol	Gene name	Y PN/CL 3d		Y PN/CL 14d		EP	Aged 3d		Aged 14d		EP
			fold change	SD	fold change	SD		fold change	SD	fold change	SD
10911380	Aldh1a2	aldehyde dehydrogenase 1 family, member A2	2.87	0.23	2.35	0.216207	A	1.62	0.0370953	4.88	1.10196	C
10816405	Crabp2	cellular retinoic acid binding protein 2	1.74	0.808851	3.25	0.27	C	1.47	0.697467	7.0087	0.959694	C
10863608	Cyp26b1	cytochrome P450, family 26, subfamily B, polypeptide 1	1.74	0.35	2.49	0.04	C	2.01	0.12	8.86	1.03	A
10898315	Fbln1	fibulin 1	4.54422	0.3945	6.68787	0.983122	A	2.20958	0.589213	5.67314	0.109002	C
10936086	Flna	filamin A, alpha	11.27	0.02	2	0.21	B	3.93	0.32	1.7	0.09	B
10706437	Klk6	kallikrein related-peptidase 6	3.93451	0.0602609	2.9	0.532848	A	2.65	0.191782	2.22	0.485127	A
10872972	Id3	inhibitor of DNA binding 3	6.24	0.03	2.8	0.07	A	2.15	0.21	2.6	0.04	A
10824530	Il6ra	interleukin 6 receptor, alpha	1.7	0.148591	7.05	0.59647	C	1.58	0.659298	3.55	0.515011	C
10851391	Mafb	v-maf musculoaponeurotic fibrosarcoma oncogene homolog B (avian)	5.51674	0.515141	4.77092	0.263844	A	8.34604	1.59004	9.23133	0.684555	A
10797705	Ninj1	ninjurin 1	3.3842	0.110152	2.25418	0.228702	A	3.9662	0.271091	5.14	0.1	A
10722736	Nr2f2	nuclear receptor subfamily 2, group F, member 2	2.10499	0.343629	3.2813	0.365276	A	1.94229	0.268625	5.76854	0.221455	A
10905316	Rac2	small GTP binding protein Rac2)	3.81	0.07	6.06	0.03	A	5.28	0.09	5.06	0.01	A
10907178	Racgap1	Rac GTPase-activating protein 1	3.03	0.11	1.16	0.05	B	2.84	0.25	1	0.02	B
10912439	Rbp1	retinol binding protein 1, cellular	12.4997	1.37494	4.46	0.12	A	10.2989	1.1565	10.1603	0.122768	A
10802422	Tubb6	tubulin, beta 6	13.106	0.265284	1.79775	0.0773446	B	19.3969	1.95835	5.1869	0.402652	A
10820282	Vcan	versican	2.7872	0.303875	1.46673	0.0675888	B	3.10464	0.537346	1.33781	0.104725	B
Legend
*confirmatory results, age effect
** confirmatory results, no age effects
	age-related expression
Abbreviations: SD, standard deviation; EP, expression pattern; NC, no change
